# Supplementary material for: Genomic, Phylogenetic and Physiological Characterization of the PAH-Degrading Strain Gordonia polyisoprenivorans 135
Source: Biology (Basel). 2024 May 13;13(5):339. doi: 10.3390/biology13050339 (PMC11117675; doi:10.3390/biology13050339)
Supplement: Supplementary file 1 [file biology-13-00339-s001.zip]

Archive with 1 entries (1 files):
- biology-2981371-supplementary.pdf
